# Supplementary material for: Stachydrine, a Bioactive Equilibrist for Synephrine, Identified from Four Citrus Chinese Herbs
Source: Molecules. 2023 Apr 29;28(9):3813. doi: 10.3390/molecules28093813 (PMC10180305; doi:10.3390/molecules28093813)
Supplement: Supplementary file 1 [file molecules-28-03813-s001.zip]

Archive with 1 entries (1 files):
- molecules-2331510-supplementary.pdf
